# Supplementary material for: Comparative Studies on the Organogel Formation of a Polyester in Three Different Base Oils by X-ray Analysis, Rheology and Infrared Spectroscopy
Source: Gels. 2023 Aug 29;9(9):696. doi: 10.3390/gels9090696 (PMC10530540; doi:10.3390/gels9090696)
Supplement: Supplementary file 1 [file gels-09-00696-s001.zip]

Archive with 1 entries (1 files):
- gels-2539229-supplementary.pdf
